# Supplementary material for: Circulating miRNA signatures of early pregnancy in cattle
Source: BMC Genomics. 2016 Mar 3;17:184. doi: 10.1186/s12864-016-2529-1 (PMC4778341; doi:10.1186/s12864-016-2529-1)
Supplement: Additional file 3: — PCR array data. Normalised expression data and differential expression analysis results for bovine plasma miRNAs, generated using PCR arrays. (XLSX 58 kb) [file 12864_2016_2529_MOESM3_ESM.xlsx]

## Sheet: Dataset
Normalised expression levels of 176 miRNAs in pooled plasma samples from pregnant (Day 24; P24) and non-pregnant (Days 0, 8, 16 of the oestrous cycle; NP0, NP8, NP16) heifers determined using PCR arrays. This data was used in the differential expression analysis described in the manuscript.
The sample ids follow the format "group id_pool id", for example "NP0_1"
miRNA	NP0_1	NP0_2	NP0_3	NP8_1	NP8_2	NP8_3	NP16_1	NP16_2	NP16_3	P24_1	P24_2	P24_3
bta-let-7a-3p	0.350589	0.568336	0.35287	0.278344	0.388267	0.390744	0.253813	0.507282	0.384382	0.29855	0.399514	0.409055
bta-let-7a-5p	3.64989	4.12621	1.86246	1.95198	1.95223	1.92425	2.79305	1.85428	2.08582	4.04473	3.72262	3.83804
bta-let-7b	5.88831	12.5953	6.48546	6.98829	5.75622	6.74723	6.78261	6.87261	8.51858	7.97809	10.0305	10.0587
bta-let-7c	0.437651	1.97906	1.04045	1.09805	0.760554	1.2094	1.00824	1.04309	1.35718	1.35289	2.15296	1.60255
bta-let-7d	0.778006	1.79604	1.05497	0.891891	0.474711	0.584103	1.41602	0.674018	0.876979	2.32309	1.74874	2.80961
bta-let-7e	0.67495	0.849577	0.405341	0.461672	0.369878	0.390744	0.595363	0.500298	0.620117	0.963291	0.761185	0.717161
bta-let-7f	1.41211	1.24385	1.18691	1.01744	0.734647	0.916556	1.24129	1.065	1.02855	3.42486	2.70629	2.92892
bta-let-7g	3.55008	6.93942	2.98392	3.51845	2.95903	3.49258	4.47485	3.86605	4.14282	4.84348	5.56476	5.61921
bta-let-7i	2.21584	4.30143	3.04662	2.50522	2.81888	2.9779	3.34462	3.63224	4.34879	3.21773	2.82122	2.73278
bta-miR-1	0.361697	0.200937	0.472114	1.54215	0.0296695	0.0509171	0.303936	0.0813823	0.155029	0.0542604	0.804586	0.0418209
bta-miR-100	0.791605	0.621926	0.531156	0.458483	0.519474	0.600524	0.467112	0.473311	0.483174	0.635535	0.911503	0.598892
bta-miR-101	4.95146	3.12708	5.30447	3.85021	5.56015	4.80419	4.32242	5.73924	6.06545	2.8012	1.72467	2.20437
bta-miR-103	0.842561	1.30569	1.28095	1.22683	0.923461	0.613143	1.44577	1.13356	1.52691	2.15254	1.54362	1.97297
bta-miR-106b	13.1579	13.6878	17.7188	16.9703	19.4962	21.62	18.5306	20.4051	22.018	15.7365	12.2637	14.4237
bta-miR-107	0.0318592	0.034311	0.0459819	0.0542189	0.0367815	0.0313432	0.0579857	0.0364196	0.0243592	0.0478958	0.0531539	0.0314754
bta-miR-122	51.0151	9.03056	2.68926	15.508	4.70803	6.70062	7.95488	4.8261	6.10763	6.99364	7.14195	3.55628
bta-miR-1247-5p	0.162426	0.032686	0.0577998	0.0614237	0.0856812	0.0838698	0.11517	0.0836703	0.0764475	0.0799944	0.176326	0.0934519
bta-miR-1249	0.672615	0.445907	0.663059	0.803817	0.744902	0.621702	0.732977	0.664739	0.44461	0.943466	1.38158	1.72952
bta-miR-125a	2.19292	2.59335	1.70197	1.29678	1.27909	1.88465	1.39652	1.1817	1.94614	1.23631	1.63164	1.68222
bta-miR-125b	2.37488	2.77948	1.91482	1.61882	1.78401	1.65209	1.62658	1.54849	2.55021	1.34354	3.30883	1.82813
bta-miR-1260b	2.00396	2.43651	4.27881	3.44604	3.77146	3.82191	3.58467	2.42984	2.97031	3.00225	2.32353	3.41141
bta-miR-126-3p	8.01583	10.4455	5.76455	5.52103	7.28598	7.75053	7.57812	8.06044	7.78455	5.4871	6.7567	6.27827
bta-miR-126-5p	6.11712	8.6627	3.75083	3.37512	4.54765	5.33059	4.26292	4.9963	5.94062	3.85316	5.08525	3.31812
bta-miR-127	0.243645	0.1678	0.156823	0.174941	0.167836	0.149094	0.121737	0.214769	0.183089	0.101958	0.162253	0.113469
bta-miR-128	2.24677	3.46971	3.40395	2.89776	3.56802	3.42071	3.27578	2.77187	3.09645	2.54214	7.39382	3.55628
bta-miR-1281	0.0952493	0.0244303	0.0932475		0.0627223			0.0487268		0.0597898	0.0456361	0.121613
bta-miR-1287	0.0704553	0.0782815	0.119676	0.100477	0.125445	0.159795	0.120061	0.103727	0.0698601	0.162222	0.267261	0.244918
bta-miR-1296	0.00651442	0.0331423	0.034368	0.0498915	0.0296695	0.0478378	0.0385224	0.0595753	0.0404032	0.0706113	0.0731154	0.0507787
bta-miR-1298		0.0635844	0.0888311	0.0893083	0.0950693	0.101834	0.0885012	0.115092	0.0583394	0.0677349	0.357575	0.264322
bta-miR-1307	0.199278	0.345035		0.390918	0.347509	0.196731	0.24859	0.271846	0.325474	0.258107	0.242544	0.35858
bta-miR-130a	0.682004	0.512213	0.696024	0.430755	0.592597	0.526423	0.435831	0.578689	0.45711	0.440143	0.209688	0.384317
bta-miR-130b	0.780707	0.969166	1.0697	0.996498	1.20174	1.18451	1.1825	1.05765	0.901634	0.990372	0.898954	1.02838
bta-miR-132	0.107906	0.194092	0.0762673	0.105472	0.14611	0.164287	0.133216	0.141695	0.348834	0.0631989	0.108542	0.100856
bta-miR-138	0.542559	0.319706	0.523844	0.52302	0.820811	0.548778	0.518293	0.582714	0.453953	0.541879	0.144218	0.301529
bta-miR-139	0.647455	1.06793	0.73571	0.719436	0.879724	0.786923	0.836154	0.624537	0.624431	0.782435	0.827206	0.763324
bta-miR-140	11.7766	10.9649	10.3906	14.9797	19.095	16.7292	12.5694	17.5191	14.3265	12.2613	6.43669	10.1286
bta-miR-141	0.185933	0.222954	0.348012	0.240638	0.302524	0.337812	0.275828	0.248421	0.243267	0.143194	0.148272	0.147662
bta-miR-142-5p	5.76713	2.38637	7.04797	6.65731	7.23565	6.74723	7.16934	6.41238	4.92667	5.37417	3.24073	5.6583
bta-miR-143	7.82371	1.29667	2.65223	1.79619	2.24252	3.51688	2.19138	1.94647	2.11494	1.81007	1.22801	1.31073
bta-miR-144	1.45181	4.67451	2.7268	1.85953	3.79769	2.74023	2.11673	5.03105	4.37904	1.63132	1.42042	1.04998
bta-miR-145	6.26734	1.85937	4.33854	2.66648	2.95903	3.8485	2.51724	2.39638	2.84931	2.16752	1.87426	2.11458
bta-miR-146b	0.0982671	0.13916	0.148364	0.137256	0.13919	0.216779	0.183244	0.145678	0.180568	0.129054	0.155644	0.124168
bta-miR-147	0.0513979		0.0426062	0.0278716	0.0273015	0.0588952	0.0340038	0.0299949	0.0154164	0.0434664	0.0223485	0.0418209
bta-miR-148a	14.3487	13.1302	6.66779	6.98829	9.15857	9.67522	8.23541	8.63897	9.0043	8.61018	9.22993	7.31252
bta-miR-148b	5.34375	4.64222	2.19955	2.76052	3.28325	3.51688	2.73557	3.27356	3.07506	3.06533	3.52181	2.31397
bta-miR-149-5p	0.0768321	0.0730393	0.0932475	0.162098	0.105486	0.056889	0.0490991	0.0878301	0.0780538	0.071597	0.162253	0.0921653
bta-miR-150	41.4371	66.0193	40.7071	44.7848	48.0053	34.1614	53.1442	37.5531	46.2254	24.6932	80.2439	34.7844
bta-miR-151-3p	0.682004	1.29667	0.868868	0.86151	0.885843	0.754867	0.796552	0.933589	0.841254	1.03961	1.36256	1.00026
bta-miR-151-5p	0.46744	0.568336	0.482035	0.42189	0.254392	0.308704	0.544061	0.273736	0.45711	1.14555	1.00439	0.806848
bta-miR-152	1.66192	1.08284	0.710649	0.910631	0.885843	0.916556	0.708009	0.914376	1.05747	0.622456	0.755927	0.650837
bta-miR-155	0.0541405	0.0862588	0.0800591	0.128064	0.0937604	0.0391266	0.0988812	0.12682	0.115873	0.101958	0.217083	0.0974204
bta-miR-15a	0.356717	0.240618	0.557564	0.424824	0.382922	0.272494	0.454339	0.325529	0.441539	0.383166	0.135496	0.361074
bta-miR-15b	4.26591	4.27172	4.68227	3.98599	4.01423	4.90514	4.53732	4.72678	6.50078	4.27535	5.1921	3.03221
bta-miR-16b	24.9826	71.2499	40.7071	35.8758	40.3675	50.3631	38.1032	51.6558	64.921	35.409	40.682	33.1369
bta-miR-17-3p	0.125247	0.0821734	0.174006	0.123702	0.158782	0.11779	0.0860811	0.134984	0.226976	0.110036	0.058166	0.119939
bta-miR-17-5p	10.8367	7.99898	8.26611	10.4103	9.78195	12.1198	11.4069	10.5258	10.8199	9.68695	9.10285	9.19193
bta-miR-181a	0.483924	0.176143	0.827716	0.508718	0.37765	0.296128	0.559357	0.273736	0.392459	0.553265	0.422294	0.510636
bta-miR-181b	0.573495	0.498207	0.65393	0.519407	0.442921	0.526423	0.688649	0.470041	0.46029	0.710075	1.21952	0.611476
bta-miR-181c	0.344566	0.124552	0.589355	0.433751	0.250889	0.337812	0.551656	0.289344	0.253598	0.572776	0.265414	0.669134
bta-miR-181d	0.0299324	0.0212678	0.0175451	0.0193026	0.0357757	0.0292442	0.0247203	0.011931	0.0243592	0.0265719	0.070137	0.0275915
bta-miR-185	2.74699	3.25987	5.12378	4.24257	4.1847	5.29377	4.03296	5.2447	7.31376	2.57763	1.53296	2.92892
bta-miR-186	3.37024	7.28443	3.35708	4.90733	4.90796	4.3599	4.82939	5.20847	5.03019	5.11964	6.34807	5.39031
bta-miR-188	0.0709454	0.0585096	0.104184	0.0777474	0.115433	0.114569	0.11517	0.0780671	0.0651818	0.0618983	0.0614825	0.0451343
bta-miR-18a	1.67348	4.67451	4.33854	4.36185	4.84039	4.67282	5.03447	4.96178	5.46649	4.64617	2.70629	5.35308
bta-miR-191	10.2167	16.5048	12.6162	15.1888	15.8359	13.778	15.6907	14.4286	14.1293	18.5847	18.4599	24.9396
bta-miR-192	8.07159	5.59763	3.35708	6.94001	8.31158	6.29538	4.86298	6.778	5.06518	4.84348	4.39639	3.7073
bta-miR-193a-5p	0.346963	0.427743	0.405341	0.317524	0.315371	0.270611	0.246873	0.251889	0.346425	0.235867	0.192953	0.403424
bta-miR-194	3.11202	1.84653	0.984326	1.83393	1.82149	1.79539	1.50717	1.74214	1.51636	1.3623	1.38158	0.959509
bta-miR-195	13.2954	31.0133	14.7968	15.2945	16.1686	23.8232	16.4708	27.112	27.8695	17.5822	19.5124	14.9323
bta-miR-197	0.866248	1.57442	0.984326	0.97599	0.962676	1.16014	0.940722	1.03588	1.07223	1.22777	1.78549	1.55873
bta-miR-199a-3p		4.0977	2.024	1.87246	1.77169	2.17241	1.39169	1.98049	2.6493	1.72434	2.95124	1.30167
bta-miR-199a-5p	0.448398	0.0365196	0.320236	0.256128	0.245726	0.222873	0.155161	0.222343	0.253598	0.163351	0.304881	0.0947565
bta-miR-199b	0.229705	0.321929	0.336157	0.192768	0.256161	0.144015	0.169792	0.196263	0.441539	0.11631	0.175108	0.128547
bta-miR-19a	28.7971	36.6265	29.1861	30.8017	37.1457	37.9044	32.9416	36.0233	44.9614	32.3578	28.9666	28.8474
bta-miR-19b	17.7267	24.5018	17.3541	17.6909	21.3346	20.3125	22.0368	22.3292	25.1174	19.781	20.7684	19.8404
bta-miR-200a	0.0742149	0.120309	0.0840393	0.0681538	0.0950693	0.132521	0.065691	0.104448	0.0813685	0.0964579	0.0585705	0.102264
bta-miR-200b	0.166992	0.263307	0.0978834	0.14014	0.151262	0.207948	0.209038	0.168504	0.118308	0.178753	0.375353	0.170799
bta-miR-204	0.710966	1.02443	0.74598	0.916965	0.63513	0.519176	1.01525	0.570722	0.717283	0.930477	1.21952	1.50563
bta-miR-205	2.51029	1.27882	4.71484	2.93821	2.85823	2.9779	2.20662	2.77187	2.15937	1.8481	1.86131	2.34627
bta-miR-20a	22.0522	28.7366	25.0582	26.8144	29.5507	31.4349	30.3125	32.0191	32.2363	29.1625	24.0226	26.7296
bta-miR-20b	4.74975	5.44456	4.36871	4.74017	5.59882	6.70062	6.02867	6.82514	5.89959	6.48022	6.00564	5.4278
bta-miR-210	0.264778	0.1678	0.311479	0.113829	0.263363	0.247293	0.170973	0.243309	0.100176	0.0881462	0.0414156	0.0884109
bta-miR-211	0.0333274	0.0251171	0.010951	0.0282607	0.0284609	0.0181271	0.0209318	0.0166407	0.0188488	0.0381029	0.0475741	0.11911
bta-miR-214	0.361697	0.256107	0.307191	0.229241	0.308881	0.296128	0.24859	0.297479	0.253598	0.223143	0.227876	0.150764
bta-miR-215	1.27267	2.35351	0.375584	1.20158	2.5939	1.19275	1.15816	2.48089	0.641986	1.52208	1.48074	0.77398
bta-miR-218	0.108657	0.101871	0.0619483	0.0862662	0.0597517	0.0644487	0.0526231	0.0759324	0.0679498	0.077807	0.0419938	0.0511319
bta-miR-219-5p	0.040326	0.017884	0.028502	0.0258255	0.0472063	0.0232648	0.0366979	0.0427142	0.0218021	0.00932968	0.047905	0.0464032
bta-miR-221	7.35055	13.5932	9.62782	10.4464	10.1621	12.0779	10.139	9.71934	9.92188	12.3466	11.0526	13.0898
bta-miR-222	1.2508	1.28772	1.94155	1.84669	1.67612	1.56297	1.71932	1.51662	1.51636	2.18259	1.58702	2.37902
bta-miR-223	96.1925	236.356	110.447	140.55	129.349	143.439	143.195	130.767	116.212	181.779	186.925	182.325
bta-miR-22-3p	22.0522	10.8139	30.0066	26.8144	25.196	26.0696	23.6184	21.2716	20.5435	18.3288	10.6761	15.3521
bta-miR-224	0.128323	0.171326	0.153596	0.115418	0.12808	0.0911442	0.0670714	0.136868	0.0872086	0.148244	0.122116	0.114258
bta-miR-22-5p	0.833846	0.690071	0.977527	0.88573	1.02464	0.989173	0.940722	0.895558	0.993515	0.880285	0.68128	0.73223
bta-miR-23a	32.6238	47.9951	42.1426	34.4144	34.8992	36.1092	34.1033	37.0361	30.2867	39.8372	39.2962	51.9974
bta-miR-23b-3p	3.63726	4.45312	4.52278	3.42223	3.74541	3.69172	3.58467	3.94728	3.53231	3.62013	4.48877	5.4278
bta-miR-24-3p	29.9162	37.9181	30.8502	31.8879	34.4187	34.8792	33.4015	33.6109	29.8698	33.9666	28.7665	37.5403
bta-miR-25	7.9881	21.7782	12.1023	10.6659	11.1203	13.6828	10.9423	13.556	20.4016	9.75433	13.1439	10.9311
bta-miR-26a	6.11712	9.54547	6.57599	6.47526	4.27262	4.54504	8.70498	5.3549	7.11377	11.2827	11.4424	11.7972
bta-miR-26b	9.80048	12.3361	6.09324	6.65731	5.04594	5.36766	9.46	8.40273	6.59153	14.7848	14.8905	14.8292
bta-miR-27a-3p	40.7253	38.4474	44.8554	37.6594	40.3675	41.1921	37.84	44.0436	33.6052	37.1694	27.0268	33.5995
bta-miR-27b	12.3193	13.783	8.55761	8.19611	10.3756	10.0164	9.26532	10.4894	9.5839	8.61018	10.9763	9.45035
bta-miR-28	0.480581	0.143072	0.244382	0.209488	0.147126	0.149094	0.255579	0.17566	0.205985	0.221602	0.38324	0.216189
bta-miR-29a	17.5434	15.8325	18.7291	17.6909	23.0249	18.5622	21.2861	20.2642	20.8303	14.4805	12.9629	12.7318
bta-miR-29b	4.16366	1.54201	3.26528	2.68503	3.77146	2.43563	3.1642	3.29633	2.20475	1.81007	0.898954	1.59148
bta-miR-29c	22.2056	16.8516	23.2186	21.1845	28.7427	24.4929	26.0253	25.4723	25.8235	17.7045	15.2034	13.7406
bta-miR-301a	1.12339	1.75907	1.44114	1.72302	1.52111	1.50973	1.79234	1.71815	1.46471	1.82266	0.943647	2.4459
bta-miR-301b	0.651959	0.461632	0.710649	0.832163	0.787375	0.861125	0.79105	0.901787	0.712328	1.0042	0.593088	0.683194
bta-miR-30a-5p	13.9564	12.6829	11.2918	11.9169	12.4246	16.4989	14.1413	12.914	12.4719	15.3062	13.6074	15.7837
bta-miR-30b-5p	2.58982	2.77948	2.47462	2.54019	2.00711	2.09115	3.01434	2.01511	2.39598	4.84348	3.82728	4.31801
bta-miR-30c	1.06648	1.84653	1.52331	1.08293	0.885843	0.861125	1.47615	0.779629	1.19799	3.28534	2.76316	3.36444
bta-miR-30d	6.62469	8.6627	7.44984	9.74687	8.0843	9.34565	9.39466	7.73209	7.67738	11.0505	10.8252	14.8292
bta-miR-30e-5p	12.8871	9.15663	10.4629	12.0833	10.6673	13.4945	12.0573	11.1646	11.009	12.6937	9.9612	11.4746
bta-miR-31	0.0541405	0.0383353	0.0673214	0.0799332	0.0569217	0.0311267	0.100959	0.100193	0.0884259	0.0249649	0.0672799	0.046726
bta-miR-3141	0.301004	0.121146	0.15574	0.245695		0.286041	0.235181	0.17566	0.13972	0.153472	0.188982	0.147662
bta-miR-320a	2.96463	5.07996	3.96469	4.36185	4.4233	4.27017	4.14635	4.23059	4.0017	3.98904	3.69691	3.7073
bta-miR-324	0.121823	0.153341	0.11885	0.105472	0.132597	0.229139	0.140812	0.116699	0.181824	0.157786	0.109296	0.100159
bta-miR-326	1.80607	0.471332	1.82413	1.5855	1.52111	1.35125	1.51765	1.20653	0.876979	1.01118	0.394014	1.08701
bta-miR-330	0.165839	0.186186	0.294677	0.404704	0.27265	0.272494	0.395525	0.243309	0.327738	0.347731	0.146231	0.35858
bta-miR-331	0.306265	0.162084	0.422554	0.326451	0.256161	0.232338	0.255579	0.222343	0.246663	0.340575	0.164518	0.466636
bta-miR-338	0.107533	0.071042	0.141337	0.125429	0.107702	0.107641	0.147813	0.145678	0.0651818	0.265364	0.0262111	0.0802346
bta-miR-339a	8.15595	4.39181	9.23562	7.80792	8.42761	7.64382	8.12203	7.16446	7.31376	5.37417	4.58308	5.02934
bta-miR-33a	0.587578	0.0502343	0.405341	0.234058	0.326493	0.263212	0.349131	0.257182	0.138755	0.110036	0.0234595	0.113469
bta-miR-34a	0.130566	0.143072	0.151481	0.121999	0.184939	0.142033	0.150918	0.140716	0.083656	0.117933	0.203954	0.120773
bta-miR-361	0.944651	2.16567	1.54457	1.28783	1.44907	1.32344	1.56032	1.21492	1.55899	1.09889	1.51185	1.5161
bta-miR-362-3p	0.153133	0.0740588	0.234427	0.162098	0.187521	0.219805	0.192355	0.158314	0.204562	0.125525	0.073624	0.0633886
bta-miR-365-3p		2.59335	1.53923	2.02082	1.57475	1.60136	1.65501	1.4249	1.90609	1.59222	2.13808	1.55873
bta-miR-369-3p	0.0332121	0.274488	0.0811766	0.112262	0.128971	0.11779	0.0680076	0.199003	0.12248	0.0725965	0.181283	0.041532
bta-miR-370	0.0547064	0.071042	0.139391	0.0686279	0.112276	0.196731	0.0739063	0.0836703	0.108113	0.152411	0.13363	0.0583294
bta-miR-374a	0.448398	0.541418	0.309328	0.413208	0.288196	0.374826	0.395525	0.379155	0.30579	0.892574	0.601368	0.659922
bta-miR-374b		0.749924	0.557564	0.491389	0.35236	0.324051	0.563247	0.476603	0.450817	1.03961	1.06166	1.18951
bta-miR-375	0.317065	0.98953	0.399761	0.662016	0.904456	0.541223	0.476927	0.871069	0.555021	0.750562	0.534521	0.607252
bta-miR-378	0.415481	0.388185	0.443562	0.662016	0.613495	0.519176	0.551656	0.514363	0.441539	0.319978	0.33363	0.230106
bta-miR-380-5p	0.0471321	0.016343	0.0124925	0.0217165	0.0224852	0.0345372	0.0106858	0.0382303	0.013236	0.0343402	0.0783631	0.0500796
bta-miR-382	0.0590407	0.057704	0.0482679	0.0307118	0.0187772	0.0276667	0.0515401	0.0483902	0.0603967	0.0350618	0.058166	0.0836418
bta-miR-409b	0.199278	0.119478	0.132789	0.118663	0.156596	0.0827151	0.0948532	0.125944	0.134029	0.0944728	0.172697	0.0638295
bta-miR-421	0.321492	0.170143	0.0945492	0.176158	0.166677	0.240531	0.145778	0.167341	0.0551924	0.155614	0.163382	0.334567
bta-miR-423-3p	3.47702	2.72228	3.85628	4.94146	4.33227	4.21138	4.06102	4.05825	3.94661	4.67849	3.26327	5.4278
bta-miR-423-5p	2.23125	4.83936	3.45146	3.56756	4.12708	4.18229	3.68545	3.41257	4.22987	3.49682	4.24663	4.69254
bta-miR-424-5p	0.94793	0.690071	0.691216	0.396375	0.530389	0.498027	0.476927	0.611684	0.60316	0.462025	0.377964	0.222267
bta-miR-425-3p	0.364213	0.205159	0.37299	0.70463	0.498313	0.526423	0.529184	0.551281	0.368724	0.588879	0.300684	0.646341
bta-miR-425-5p	1.90905	2.40297	2.68926	3.02082	2.72286	2.55672	2.97284	2.37983	2.99097	2.61361	2.32353	3.0533
bta-miR-4286	1.44178	0.975907	1.88846	1.92511	1.96581	1.92425	1.96134	1.39557	1.3857	1.21929	0.735256	1.58049
bta-miR-450a	0.0972507	0.16549	0.0741818	0.0601596	0.0644857	0.111437	0.037992	0.0427142	0.101575	0.129054	0.111593	0.0332701
bta-miR-451	204.769	329.656	398.161	350.905	438.102	405.707	284.412	498.296	714.412	277.442	180.558	200.905
bta-miR-454	0.0365966	0.075615	0.0381337	0.0158974		0.0290422	0.0666081	0.0266607	0.0647316	0.175075	0.0925463	0.113469
bta-miR-455-3p	0.146895	0.533965	0.223324	0.390918	0.455374	0.430562	0.273923	0.457188	0.441539	0.545648	0.755927	0.441464
bta-miR-455-5p	0.186578	0.16549	0.211277	0.249124	0.372451	0.284065	0.291555	0.31883	0.275593	0.215542	0.229461	0.230106
bta-miR-483	0.0408889	0.00828557	0.0198765	0.0520102	0.0218704	0.0416452	0.0160848	0.0335129	0.0448302	0.0156906	0.0242868	0.0330402
bta-miR-484	4.96865	7.18414	5.88568	6.61132	6.79806	7.38345	6.19816	6.50189	7.36463	5.01428	5.7212	5.81737
bta-miR-486	11.941	56.6819	27.0435	26.2626	27.7636	31.4349	23.9481	34.5559	52.0063	19.9186	24.8697	30.0724
bta-miR-487b	0.0870418	0.0292548	0.123041	0.0658323	0.0462348	0.0609722	0.0548578	0.0651929	0.0625266	0.0554005	0.0598012	0.0960792
bta-miR-490	0.391709	0.155482	0.108608	0.125429	0.234088	0.265042	0.168619	0.146692	0.134961	0.156696	0.640078	0.379026
bta-miR-491	0.0429218	0.0405211	0.0459819	0.0313572	0.0231174	0.0156716	0.0497845	0.00949155	0.0349301	0.0585593	0.109296	0.116659
bta-miR-495	0.0999848	0.085663	0.0503177	0.0475286	0.058522		0.0600305	0.047067	0.0551924	0.0513334	0.0721088	0.0559533
bta-miR-497	1.15898	0.166641	1.05497	0.519407	1.00356	0.576061	0.607872	0.774243	0.697668	0.407831	0.0978231	0.208825
bta-miR-499	0.0972507	0.135355	0.163483	0.0970545	0.1451	0.0771759	0.0878899	0.110404	0.0780538	0.0984847	0.292462	0.0987804
bta-miR-500	0.0185537	0.00762428	0.00346533	0.0410902	0.0278751	0.0300664	0.0477565	0.0164116	0.00699536	0.0181491	0.0221941	0.0246951
bta-miR-505	0.485604	0.652847	0.531156	0.545231	0.427834	0.43961	0.620645	0.447779	0.536115	0.495186	0.443289	0.607252
bta-miR-532	0.128769	0.121988	0.120509	0.156576	0.188825	0.115366	0.143771	0.134051	0.17563	0.117933	0.0550284	0.109604
bta-miR-615	0.00350311	0.00992179	0.0074281	0.00794872	0.0240991	0.0157806	0.00662364	0.00982627	0.00770822	0.0132859	0.0299006	0.0308276
bta-miR-631	0.0115405	0.00320561		0.0148328	0.029261	0.0383214	0.0188648		0.00564275	0.0301028	0.0414156	0.0387508
bta-miR-652	0.602007	1.09037	0.772287	0.79275	0.515885	0.613143	0.871662	0.674018	0.829672	1.35289	0.970176	1.53727
bta-miR-660	0.0494753	0.117833	0.0823098	0.059744	0.126317	0.0676528	0.0728888	0.0995013	0.0591538	0.072095	0.0348263	0.0330402
bta-miR-669	2.17777	4.27172	2.96331	3.21527	3.69384	3.37361	2.38145	3.55749	3.09645	2.82068	3.06592	3.45903
bta-miR-7	0.0416036	0.105464	0.0619483	0.0502386	0.0202648	0.0452573	0.0349598	0.0384962	0.021502	0.0711024	0.0373259	0.159361
bta-miR-744	0.137057	0.1849	0.141337	0.160978	0.125445	0.128007	0.0981982	0.163897	0.160496	0.162222	0.223186	0.118287
bta-miR-874	0.597849	0.247383	0.880997	0.69493	0.695018	0.661721	0.559357	0.582714	0.496757	1.0253	0.431167	0.933271
bta-miR-877	0.111712	0.0868588	0.0562193	0.0440394	0.0893197	0.0671855	0.0786636	0.066103	0.0500882	0.0767358	0.0822591	0.120773
bta-miR-885	0.386316	0.136296	0.134643	0.267005	0.155515	0.219805	0.245168	0.120814	0.115873	0.136412	0.209688	0.131248
bta-miR-92a	15.7017	26.8122	22.7408	22.0841	21.6324	21.62	17.8994	20.9788	24.2618	18.8441	22.4139	25.8191
bta-miR-92b	0.303097	0.374962	0.357796	0.445945	0.338006	0.385364	0.349131	0.435534	0.384382	0.296487	0.631266	0.327682
bta-miR-93	5.70748	8.54343	7.65928	7.70043	8.54525	9.28109	8.06593	9.00583	11.2403	7.54773	5.64244	7.11256
bta-miR-95	0.00220173	0.0408029	0.0378702	0.027298	0.0681625	0.0335928	0.00804239	0.0270329	0.0142847	0.00852575	0.0658953	0.0323603
bta-miR-98	0.110556	0.153341	0.0811766	0.0622811	0.0263715	0.0331303	0.101661	0.0210631	0.044213	0.286388	0.188982	0.102975
bta-miR-99a-5p	1.61648	1.07536	1.61017	1.26132	1.33341	1.60692	1.06573	1.43481	1.75396	1.01822	1.25381	0.920422
bta-miR-99b	0.349376	0.288135	0.322464	0.247404	0.250889	0.276298	0.200523	0.346484	0.271799	0.143194	0.221644	0.174387

## Sheet: Diff. expression analysis
Expression levels and differential expression analysis for 176 unique miRNAs (determined by PCR array analysis of pooled plasma samples) in the plasma of Day 24 pregnant heifers (P24) relative to non-pregnant heifers (NP = Mean expression across Days 0, 8 and 16 of the oestrous cycle).
Highlighted in red: P < 0.05; FDR < 0.1
miRNA	Mean expression		NP vs P24
	NP	P24	Fold change	P-value	FDR
bta-let-7a-3p	0.38607	0.36904	0.955889	0.858679	0.934188
bta-let-7a-5p	2.46668	3.86846	1.56828	0.0153023	0.117096
bta-let-7b	7.40385	9.35575	1.26363	0.0913081	0.240754
bta-let-7c	1.10374	1.7028	1.54275	0.0803727	0.23576
bta-let-7d	0.949637	2.29381	2.41546	0.00455524	0.0828163
bta-let-7e	0.540882	0.813879	1.50472	0.0222818	0.131865
bta-let-7f	1.09404	3.02002	2.76043	0.000360769	0.0161163
bta-let-7g	3.99191	5.34248	1.33833	0.0308189	0.159533
bta-let-7i	3.2435	2.92391	0.901466	0.39526	0.610097
bta-miR-1	0.355314	0.300223	0.844949	0.534165	0.706865
bta-miR-100	0.549641	0.71531	1.30141	0.137608	0.306569
bta-miR-101	4.8583	2.24341	0.461769	0.0066477	0.0899996
bta-miR-103	1.14432	1.88971	1.65138	0.00802937	0.0916543
bta-miR-106b	18.1783	14.1413	0.777921	0.0642321	0.208099
bta-miR-107	0.0392511	0.044175	1.12545	0.612912	0.765054
bta-miR-122	12.06	5.89729	0.488995	0.412684	0.615529
bta-miR-1247-5p	0.0843527	0.116591	1.38218	0.375785	0.595839
bta-miR-1249	0.643814	1.35152	2.09924	0.0200062	0.131865
bta-miR-125a	1.71924	1.51672	0.882208	0.272404	0.47943
bta-miR-125b	1.98326	2.16017	1.0892	0.959314	0.966438
bta-miR-1260b	3.19372	2.9124	0.911913	0.509025	0.694484
bta-miR-126-3p	7.57851	6.17402	0.814675	0.0841065	0.238754
bta-miR-126-5p	5.22043	4.08551	0.782601	0.165518	0.359644
bta-miR-127	0.175526	0.125893	0.717234	0.0727677	0.222046
bta-miR-128	3.12789	4.49741	1.43784	0.456515	0.649783
bta-miR-1281	0.07793	0.0756796	0.971123	0.87439	0.939879
bta-miR-1287	0.105309	0.2248	2.13468	0.0105993	0.103306
bta-miR-1296	0.0377694	0.0648351	1.71661	0.0205976	0.131865
bta-miR-1298	0.0877183	0.229877	2.62063	0.216831	0.42879
bta-miR-1307	0.287387	0.286411	0.996602	0.918447	0.9537
bta-miR-130a	0.545738	0.344716	0.631651	0.091951	0.240754
bta-miR-130b	1.03823	0.972567	0.936752	0.23779	0.440537
bta-miR-132	0.157542	0.0908655	0.576769	0.0731742	0.222046
bta-miR-138	0.537075	0.329209	0.612965	0.178718	0.374457
bta-miR-139	0.769144	0.790989	1.0284	0.642674	0.796554
bta-miR-140	14.2612	9.60888	0.673777	0.0992597	0.249567
bta-miR-141	0.267266	0.146376	0.54768	0.00197602	0.0579633
bta-miR-142-5p	6.03889	4.75773	0.787849	0.232056	0.439894
bta-miR-143	2.84233	1.4496	0.510004	0.0639545	0.208099
bta-miR-144	3.19749	1.36724	0.427599	0.0547538	0.203305
bta-miR-145	3.30024	2.05212	0.621808	0.0421216	0.190087
bta-miR-146b	0.154278	0.136289	0.883394	0.335623	0.566866
bta-miR-147	0.0351262	0.0358786	1.02142	0.960947	0.966438
bta-miR-148a	9.53861	8.38421	0.878976	0.228604	0.439894
bta-miR-148b	3.42559	2.96704	0.866138	0.350846	0.582537
bta-miR-149-5p	0.0869528	0.108672	1.24978	0.542347	0.710086
bta-miR-150	45.782	46.5738	1.0173	0.780656	0.909904
bta-miR-151-3p	0.880129	1.13414	1.28861	0.127429	0.299032
bta-miR-151-5p	0.419745	0.985596	2.34808	0.00269301	0.0637411
bta-miR-152	0.983143	0.676407	0.688004	0.0107859	0.103306
bta-miR-155	0.0914427	0.13882	1.51811	0.26482	0.470791
bta-miR-15a	0.384061	0.293246	0.763539	0.361129	0.588507
bta-miR-15b	4.65446	4.16655	0.895174	0.498411	0.685315
bta-miR-16b	46.4696	36.4093	0.783509	0.260869	0.4685
bta-miR-17-3p	0.136638	0.0960467	0.702928	0.219399	0.429046
bta-miR-17-5p	10.2407	9.32725	0.9108	0.118071	0.288618
bta-miR-181a	0.43287	0.495398	1.14445	0.489873	0.684123
bta-miR-181b	0.53704	0.847025	1.57721	0.133429	0.30498
bta-miR-181c	0.352836	0.502442	1.42401	0.417672	0.617734
bta-miR-181d	0.0237865	0.0414334	1.74189	0.232444	0.439894
bta-miR-185	4.60479	2.3465	0.509578	0.0468216	0.196496
bta-miR-186	4.80611	5.61934	1.16921	0.243458	0.446339
bta-miR-188	0.0888675	0.0561717	0.632083	0.0130387	0.104309
bta-miR-18a	4.44715	4.23518	0.952337	0.73716	0.882587
bta-miR-191	14.2654	20.6614	1.44835	0.029391	0.156752
bta-miR-192	6.14216	4.31572	0.702639	0.0589123	0.203305
bta-miR-193a-5p	0.325416	0.277414	0.852493	0.402105	0.610097
bta-miR-194	1.79548	1.23446	0.687537	0.0891646	0.240754
bta-miR-195	20.6493	17.3423	0.839848	0.404744	0.610097
bta-miR-197	1.06363	1.524	1.43283	0.0546443	0.203305
bta-miR-199a-3p	2.17687	1.99242	0.915266	0.667593	0.814107
bta-miR-199a-5p	0.240109	0.187663	0.781572	0.426771	0.625931
bta-miR-199b	0.254259	0.139988	0.550574	0.0286291	0.156752
bta-miR-19a	34.932	30.0573	0.860451	0.106603	0.264256
bta-miR-19b	20.9338	20.1299	0.9616	0.514922	0.697124
bta-miR-200a	0.0917572	0.0857641	0.934685	0.73632	0.882587
bta-miR-200b	0.169265	0.241635	1.42756	0.338187	0.566866
bta-miR-204	0.761767	1.21854	1.59963	0.0479117	0.196496
bta-miR-205	2.71291	2.01856	0.744058	0.0914564	0.240754
bta-miR-20a	28.6905	26.6382	0.928468	0.337941	0.566866
bta-miR-20b	5.59512	5.97122	1.06722	0.385065	0.599748
bta-miR-210	0.209222	0.0726576	0.347275	0.0129917	0.104309
bta-miR-211	0.0222962	0.0682624	3.06162	0.0575388	0.203305
bta-miR-214	0.284324	0.200595	0.705515	0.0530348	0.203305
bta-miR-215	1.47456	1.25893	0.853769	0.858988	0.934188
bta-miR-218	0.0754942	0.0569775	0.754727	0.190148	0.389139
bta-miR-219-5p	0.0315803	0.0345459	1.09391	0.831835	0.933211
bta-miR-221	10.3376	12.163	1.17658	0.0889946	0.240754
bta-miR-222	1.59091	2.04954	1.28829	0.133225	0.30498
bta-miR-223	138.501	183.677	1.32618	0.0365799	0.183122
bta-miR-22-3p	22.9318	14.7857	0.644768	0.0668998	0.210257
bta-miR-224	0.119893	0.128206	1.06934	0.609478	0.765054
bta-miR-22-5p	0.914532	0.764598	0.836054	0.0992236	0.249567
bta-miR-23a	36.6234	43.7103	1.19351	0.174876	0.374457
bta-miR-23b-3p	3.83742	4.51223	1.17585	0.2915	0.507961
bta-miR-24-3p	32.9725	33.4245	1.01371	0.921807	0.9537
bta-miR-25	13.582	11.2764	0.830252	0.374389	0.595839
bta-miR-26a	6.52279	11.5074	1.76419	0.000279374	0.0161163
bta-miR-26b	7.75056	14.8348	1.91403	0.00519969	0.083195
bta-miR-27a-3p	39.8595	32.5986	0.817836	0.0930187	0.240754
bta-miR-27b	10.2874	9.67894	0.940853	0.544889	0.710086
bta-miR-28	0.223441	0.273677	1.22483	0.493657	0.684123
bta-miR-29a	19.3071	13.3918	0.69362	0.000970141	0.034149
bta-miR-29b	2.94759	1.4335	0.486329	0.0283078	0.156752
bta-miR-29c	23.7797	15.5495	0.653897	0.00470547	0.0828163
bta-miR-301a	1.56141	1.7374	1.11272	0.908813	0.9537
bta-miR-301b	0.745563	0.76016	1.01958	0.972842	0.972842
bta-miR-30a-5p	13.1443	14.8991	1.1335	0.0641568	0.208099
bta-miR-30b-5p	2.4342	4.32959	1.77865	0.00289732	0.0637411
bta-miR-30c	1.19111	3.13765	2.63422	0.000104261	0.0161163
bta-miR-30d	8.30202	12.235	1.47373	0.0215485	0.131865
bta-miR-30e-5p	11.4425	11.3765	0.994231	0.932025	0.9537
bta-miR-31	0.0685952	0.0463236	0.675318	0.192531	0.389487
bta-miR-3141	0.200954	0.163372	0.812979	0.35784	0.588507
bta-miR-320a	4.16036	3.79775	0.912842	0.200901	0.401802
bta-miR-324	0.144506	0.122414	0.847119	0.382442	0.599748
bta-miR-326	1.35117	0.830736	0.614826	0.181491	0.375794
bta-miR-330	0.284791	0.284181	0.997856	0.832467	0.933211
bta-miR-331	0.270049	0.323909	1.19945	0.762043	0.906213
bta-miR-338	0.113262	0.123936	1.09425	0.662855	0.814107
bta-miR-339a	7.58478	4.99553	0.658626	0.0059882	0.0878269
bta-miR-33a	0.29022	0.0823213	0.283651	0.058661	0.203305
bta-miR-34a	0.13882	0.147554	1.06291	0.875797	0.939879
bta-miR-361	1.44994	1.37561	0.948739	0.670713	0.814107
bta-miR-362-3p	0.176253	0.0875124	0.496517	0.0411276	0.190087
bta-miR-365-3p	1.79482	1.76301	0.982276	0.809201	0.926252
bta-miR-369-3p	0.126377	0.0984706	0.779183	0.548703	0.710086
bta-miR-370	0.10094	0.11479	1.13721	0.797034	0.922882
bta-miR-374a	0.383983	0.717954	1.86976	0.0117394	0.103306
bta-miR-374b	0.499253	1.09693	2.19714	0.000366281	0.0161163
bta-miR-375	0.63523	0.630778	0.992992	0.905177	0.9537
bta-miR-378	0.505497	0.294571	0.582735	0.0116101	0.103306
bta-miR-380-5p	0.0240954	0.054261	2.25192	0.0398899	0.189746
bta-miR-382	0.0447217	0.0589565	1.3183	0.443259	0.64474
bta-miR-409b	0.129372	0.110333	0.852839	0.457802	0.649783
bta-miR-421	0.170873	0.217854	1.27495	0.526411	0.701881
bta-miR-423-3p	3.95629	4.45652	1.12644	0.560222	0.714367
bta-miR-423-5p	3.74743	4.14533	1.10618	0.448863	0.64754
bta-miR-424-5p	0.605087	0.354085	0.585181	0.0564784	0.203305
bta-miR-425-3p	0.45788	0.511968	1.11813	0.810471	0.926252
bta-miR-425-5p	2.62726	2.66348	1.01379	0.927167	0.9537
bta-miR-4286	1.65155	1.17834	0.713479	0.178233	0.374457
bta-miR-450a	0.0839206	0.0913056	1.088	0.906218	0.9537
bta-miR-451	402.713	219.635	0.545388	0.0523813	0.203305
bta-miR-454	0.0449359	0.12703	2.82692	0.00751364	0.0916543
bta-miR-455-3p	0.372632	0.581013	1.55921	0.122332	0.294937
bta-miR-455-5p	0.261663	0.225036	0.860024	0.0470088	0.196496
bta-miR-483	0.0310005	0.0243392	0.785123	0.405576	0.610097
bta-miR-484	6.544	5.51762	0.843157	0.0650308	0.208099
bta-miR-486	32.4042	24.9536	0.770072	0.375723	0.595839
bta-miR-487b	0.066106	0.070427	1.06536	0.817961	0.928782
bta-miR-490	0.192292	0.391933	2.03822	0.248782	0.451399
bta-miR-491	0.0326419	0.0948382	2.90542	0.017433	0.127842
bta-miR-495	0.0618957	0.0597985	0.966118	0.780008	0.909904
bta-miR-497	0.728823	0.23816	0.326773	0.0374568	0.183122
bta-miR-499	0.110196	0.163242	1.48138	0.524932	0.701881
bta-miR-500	0.0222043	0.0216794	0.976363	0.859877	0.934188
bta-miR-505	0.520758	0.515242	0.989409	0.857764	0.934188
bta-miR-532	0.142832	0.0941884	0.659436	0.126456	0.299032
bta-miR-615	0.0103155	0.0246714	2.39168	0.083047	0.238754
bta-miR-631	0.0177649	0.0367564	2.06904	0.00833221	0.0916543
bta-miR-652	0.75131	1.28678	1.71271	0.0193903	0.131865
bta-miR-660	0.0816529	0.0466538	0.571368	0.137117	0.306569
bta-miR-669	3.19232	3.11521	0.975844	0.911854	0.9537
bta-miR-7	0.0466371	0.089263	1.91399	0.322254	0.556047
bta-miR-744	0.144479	0.167899	1.16209	0.564187	0.714367
bta-miR-874	0.601858	0.796579	1.32353	0.487057	0.684123
bta-miR-877	0.0722432	0.0932559	1.29086	0.236702	0.440537
bta-miR-885	0.197937	0.159116	0.803873	0.558403	0.714367
bta-miR-92a	21.5257	22.359	1.03871	0.779145	0.909904
bta-miR-92b	0.374913	0.418478	1.1162	0.841202	0.934188
bta-miR-93	8.41656	6.76758	0.804078	0.141827	0.31202
bta-miR-95	0.0288098	0.0355938	1.23547	0.959615	0.966438
bta-miR-98	0.0704216	0.192782	2.73754	0.0480075	0.196496
bta-miR-99a-5p	1.41757	1.06415	0.750685	0.0779796	0.232617
bta-miR-99b	0.283708	0.179742	0.633546	0.0224769	0.131865
