# Supplementary material for: Circulating miRNA signatures of early pregnancy in cattle
Source: BMC Genomics. 2016 Mar 3;17:184. doi: 10.1186/s12864-016-2529-1 (PMC4778341; doi:10.1186/s12864-016-2529-1)
Supplement: Additional file 4: — Differences in miRNA levels validated by qPCR. List of differences (P < 0.05) in miRNA abundance obtained by PCR array or sequencing (NP16 vs P16, NP vs P16 and NP vs P24) that were selected for validation by RT-qPCR. Fold changes were calculated as pregnant/non-pregnant. (XLSX 11 kb) [file 12864_2016_2529_MOESM4_ESM.xlsx]

## Sheet: Validation miRNAs
List of differences in plasma miRNA levels between non-pregnant and pregnant heifers obtained by high throrughput analyses and that were selected for validation by RT-qPCR
miRNA	Platform	Comparison	Fold change	P-value	FDR
bta-miR-101	PCR array	NP-P24	0.46	0.007	0.09
bta-miR-103	PCR array	NP-P24	1.65	0.008	0.092
bta-miR-141	PCR array	NP-P24	0.55	0.002	0.058
bta-miR-204	PCR array	NP-P24	1.6	0.048	0.196
bta-miR-497	PCR array	NP-P24	0.33	0.037	0.183
bta-miR-1249	PCR array	NP-P24	2.1	0.02	0.132
bta-miR-26a	PCR array	NP-P24	1.76	0	0.016
bta-miR-26b	PCR array	NP-P24	1.91	0.005	0.083
bta-miR-29c	PCR array	NP-P24	0.65	0.005	0.083
bta-miR-30c	PCR array	NP-P24	2.63	0	0.016
bta-miR-99b	PCR array	NP-P24	0.63	0.022	0.132
bta-let-7f	PCR array	NP-P24	2.76	0	0.016
bta-miR-25	Sequencing	NP16-P16	0.81	0.014	0.746
bta-miR-101	Sequencing	NP16-P16	0.78	0.045	0.746
hsa-miR-4532	Sequencing	NP16-P16	2.21	0.006	0.512
bta-miR-130b	Sequencing	NP16-P16	1.33	0.019	0.746
bta-miR-103	Sequencing	NP-P16	0.83	0.037	0.929
bta-miR-133a	Sequencing	NP-P16	0.14	0.001	0.127
bta-miR-125b	Sequencing	NP-P24	0.71	0.024	0.988
bta-miR-133a	Sequencing	NP-P24	0.42	0.028	0.988
bta-miR-99b	Sequencing	NP-P24	0.77	0.022	0.988
